# Supplementary material for: The role of psychological stress in the subjective well-being of aviation ground crews: mediating effects of social support and self-esteem
Source: BMC Public Health. 2025 Sep 1;25:2989. doi: 10.1186/s12889-025-24406-4 (PMC12400623; doi:10.1186/s12889-025-24406-4)
Supplement: Supplementary file 2 — Supplementary Material 2 [file 12889_2025_24406_MOESM2_ESM.zip]

Archive with 9 entries (9 files):
- DIRECT.inp
- DIRECT.png
- ESTEEM.inp
- ESTEEM.png
- MEDIATION.inp
- MEDIATION.png
- SUPPORT.inp
- SUPPORT.png
- data1.R
