# Supplementary material for: The role of psychological stress in the subjective well-being of aviation ground crews: mediating effects of social support and self-esteem
Source: BMC Public Health. 2025 Sep 1;25:2989. doi: 10.1186/s12889-025-24406-4 (PMC12400623; doi:10.1186/s12889-025-24406-4)
Supplement: Supplementary file 2 — Supplementary Material 2 [file 12889_2025_24406_MOESM2_ESM.zip › DIRECT.inp]

TITLE: DISTAL MEDIATED MODEL 

DATA:
  FILE IS D:\stressandwellbeing\rawdata\dataformodel.dat;

VARIABLE:
  NAMES ARE ParStr1 ParStr2 ParStr3 ParStr4 ParSLCS1 ParSLCS2 
  ParSLCS3 ParPSSS1 ParPSSS2 ParPSSS3 ParSWB1 ParSWB2 ParSWB3 
  ParSWB4 ParSWB5;

  USEVAR ARE ParStr1 ParStr2 ParStr3 ParStr4 ParSWB1 ParSWB2 
  ParSWB3 ParSWB4 ParSWB5;

ANALYSIS:
  ESTIMATOR IS ML;
  BOOTSTRAP = 1000;

MODEL:
  !MEAUREMENT MODEL
  stress BY ParStr1 ParStr2 ParStr3 ParStr4;
  SWB BY ParSWB1 ParSWB2 ParSWB3 ParSWB4 ParSWB5;
  

  !STRUCTURAL MODEL
  SWB ON stress;
  
  

OUTPUT:SAMPSTAT STDYX CINTERVAL(BOOTSTRAP);
