# Supplementary material for: The role of psychological stress in the subjective well-being of aviation ground crews: mediating effects of social support and self-esteem
Source: BMC Public Health. 2025 Sep 1;25:2989. doi: 10.1186/s12889-025-24406-4 (PMC12400623; doi:10.1186/s12889-025-24406-4)
Supplement: Supplementary file 2 — Supplementary Material 2 [file 12889_2025_24406_MOESM2_ESM.zip › data1.R]

library(psych)  # Load required packages
read.csv(file.choose())  # Open the data to be analyzed
data1 <- read.table(file.choose(), header = T, sep = ",") # Assign the data to variable data1
View(data1) # View the data
str(data1)  # Check data structure

# Assume the target data is in a dataframe `df`, with measurement items in columns
df <- read.table(file.choose(), header = T, sep = ",")

# Perform unrotated factor analysis extracting 1 factor
fa_result <- factanal(df, factors = 1, rotation = "none")

# View factor analysis results
print(fa_result)
# If the first factor explains very high variance proportion (e.g., ≥50%), common method bias may exist

library(rstatix) # Load package for normality tests
data1 %>% 
Sociodemographic <- read.table(file.choose(), header = T, sep = ",")
frequency <- table(Sociodemographic)
print(frequency)
socidemo1 <- read.csv(file.choose(), header = TRUE, sep = ",")
age_mean <- mean(socidemo1$Age, na.rm = TRUE)
age_sd <- sd(socidemo1$Age, na.rm = TRUE)
cat("Mean age:", age_mean, "\n")
cat("Age SD:", age_sd, "\n")
# Demographic statistics results
frequency <- with(Sociodemographic, table(Marital.Status))
frequency <- table(Sociodemographic$Marital.Status)
View(Sociodemographic)
frequency <- table(Sociodemographic$Marital.Status)
frequency
frequency <- table(Sociodemographic$Siblings)
frequency
frequency <- table(Sociodemographic$Age.years.)
frequency

# Skewness, kurtosis
e1071::skewness(data1$Stress.Standard.Scores)
e1071::kurtosis(data1$Stress.Standard.Scores)
e1071::skewness(data1$Perceived.Social.Support)
e1071::kurtosis(data1$Perceived.Social.Support)
e1071::skewness(data1$AllSWB)
e1071::kurtosis(data1$AllSWB)
e1071::skewness(data1$Self.liking)
e1071::kurtosis(data1$Self.liking)
e1071::skewness(data1$Self.competence)
e1071::kurtosis(data1$Self.competence)
e1071::skewness(data1$AllSCLS)
e1071::kurtosis(data1$AllSCLS)
# Histograms for scale scores
hist(data1$Self.competence)
hist(data1$Self.liking)
hist(data1$AllSCLS)
hist(data1$AllSWB)
hist(data1$Perceived.Social.Support)
hist(data1$Stress.Standard.Scores)

#Variance homogeneity test before between-group stress comparison across demographic variables 
var.test(Stress.Standard.Scores ~ Marital.Status,data=data1)
var.test(Stress.Standard.Scores ~ Siblings,data=data1)
var.test(Perceived.Social.Support ~ Marital.Status,data=data1)
var.test(Perceived.Social.Support ~ Siblings,data=data1)
var.test(AllSWB ~ Marital.Status,data=data1)
var.test(AllSWB ~ Siblings,data=data1)
var.test(AllSCLS ~ Marital.Status,data=data1)
var.test(AllSCLS ~ Siblings,data=data1)

#Reliability and validity analysis 
Supportdata <- read.table(file.choose(),header = T,sep = ",")
alpha_result <- alpha(Supportdata)
print(alpha_result)
omega_result <- omega(Supportdata)
print(omega_result)
Stressdata <- read.table(file.choose(),header = T,sep = ",")
alpha_result <- alpha(Stressdata)
print(alpha_result)
omega_result <- omega(Stressdata)
print(omega_result)
SLCSdata <- read.table(file.choose(),header = T,sep = ",")
alpha_result <- alpha(SLCSdata)
print(alpha_result)
omega_result <- omega(SLCSdata)
print(omega_result)
SWBdata <- read.table(file.choose(),header = T,sep = ",")
alpha_result <- alpha(SWBdata)
print(alpha_result)
omega_result <- omega(SWBdata)
print(omega_result)
PANASdata <- read.table(file.choose(),header = T,sep = ",")
alpha_result <- alpha(PANASdata)
print(alpha_result)
omega_result <- omega(PANASdata)
print(omega_result)
NAdata <- read.table(file.choose(),header = T,sep = ",")
alpha_result <- alpha(NAdata)
print(alpha_result)
omega_result <- omega(NAdata)
print(omega_result)
PAdata <- read.table(file.choose(),header = T,sep = ",")
alpha_result <- alpha(PAdata)
print(alpha_result)
omega_result <- omega(PAdata)
print(omega_result)
NARdata <- read.table(file.choose(),header = T,sep = ",")
alpha_result <- alpha(NARdata)
print(alpha_result)
omega_result <- omega(NARdata)
print(omega_result)
SWLSdata <- read.table(file.choose(),header = T,sep = ",")
alpha_result <- alpha(SWLSdata)
print(alpha_result)
omega_result <- omega(SWLSdata)
print(omega_result)

#Comparison of scale scores across demographic variables using t-tests 
t.test(Stress.Standard.Scores ~ Marital.Status,
       data = data1,
       var.equal = T)
t.test(AllSCLS ~ Marital.Status,
       data = data1,
       var.equal = T)
t.test(Positivetive.Affect ~ Marital.Status,
       data = data1,
       var.equal = T)
t.test(Negative.Affect ~ Marital.Status,
       data = data1,
       var.equal = F)
t.test(Perceived.Social.Support ~ Marital.Status,
       data = data1,
       var.equal = F)
t.test(AllSWB ~ Marital.Status,
       data = data1,
       var.equal = F)
t.test(Satisfaction.with.Life ~ Marital.Status,
       data = data1,
       var.equal = T)
t.test(Negative.Affect ~ Siblings,
       data = data1,
       var.equal = F)
t.test(Perceived.Social.Support ~ Siblings,
       data = data1,
       var.equal = T)
t.test(AllSWB ~ Siblings,
       data = data1,
       var.equal = T)
t.test(Satisfaction.with.Life ~ Siblings,
       data = data1,
       var.equal = T)
t.test(Positivetive.Affect ~ Siblings,
       data = data1,
       var.equal = T)
t.test(AllSCLS ~ Siblings,
       data = data1,
       var.equal = T)
t.test(Stress.Standard.Scores ~ Siblings,
       data = data1,
       var.equal = T)
#Variance homogeneity test for the subscales
var.test(Satisfaction.with.Life ~ Marital.Status,data=data1)
var.test(Satisfaction.with.Life ~ Siblings,data=data1)
var.test(Positivetive.Affect ~ Marital.Status,data=data1)
var.test(Positivetive.Affect ~ Siblings,data=data1)
var.test(Negative.Affect ~ Marital.Status,data=data1)
var.test(Negative.Affect ~ Siblings,data=data1)
#Correlation analysis
cordata <- read.table(file.choose(),header = T,sep = ",")
cor_sample <- corr.test(cordata[,2:10],
                        method = "pearson",
                        adjust = "fdr")
cmt <- cor_sample$r
View(cor_sample)
View(cmt)
pmt <- cor_sample$p
View(pmt)
pheatmap(cmt) 
print(cor_sample) 


# Marital Status Comparison - Effect Size Analysis
# Function to calculate Cohen's d effect size
cohens_d <- function(x, y) {
  n1 <- length(na.omit(x))
  n2 <- length(na.omit(y))
  m1 <- mean(x, na.rm = TRUE)
  m2 <- mean(y, na.rm = TRUE)
  s1 <- sd(x, na.rm = TRUE)
  s2 <- sd(y, na.rm = TRUE)
  pooled_sd <- sqrt(((n1-1)*s1^2 + (n2-1)*s2^2)/(n1+n2-2))
  (m1 - m2) / pooled_sd
}

# Enhanced t-test function with effect size calculation
enhanced_t_test <- function(formula, data, var.equal=FALSE) {
  # Extract variable names from formula
  vars <- all.vars(formula)
  value_var <- vars[1]
  group_var <- vars[2]
  
  # Calculate descriptive statistics by group
  grps <- split(data[[value_var]], data[[group_var]])
  stats <- lapply(grps, function(x) {
    c(n = sum(!is.na(x)),
      mean = mean(x, na.rm=TRUE),
      sd = sd(x, na.rm=TRUE))
  })
  
  # Perform t-test
  t_res <- t.test(formula, data=data, var.equal=var.equal)
  
  # Calculate effect size (Cohen's d)
  d_value <- cohens_d(grps[[1]], grps[[2]])
  
  # Return structured results
  list(
    group_stats = do.call(rbind, stats),
    t_value = t_res$statistic,
    df = t_res$parameter,
    p_value = t_res$p.value,
    conf_int = t_res$conf.int,
    cohens_d = d_value
  )
}

# Analyze four variables (maintaining original homogeneity settings)
results <- list(
  Stress = enhanced_t_test(Stress.Standard.Scores ~ Marital.Status, data1, TRUE),
  SelfEsteem = enhanced_t_test(AllSCLS ~ Marital.Status, data1, TRUE),
  SocialSupport = enhanced_t_test(Perceived.Social.Support ~ Marital.Status, data1, FALSE),
  WellBeing = enhanced_t_test(AllSWB ~ Marital.Status, data1, FALSE)
)

# Formatted output function
print_results <- function(res, var_name) {
  cat("\n=== ", var_name, " ===\n")
  cat("Group Statistics:\n")
  print(res$group_stats)
  cat("\nt(", round(res$df,2), ") = ", round(res$t_value,3), 
      ", p = ", format.pval(res$p_value), "\n", sep="")
  cat("95% CI: [", round(res$conf_int[1],3), ", ", 
      round(res$conf_int[2],3), "]\n", sep="")
  cat("Cohen's d = ", round(res$cohens_d,3), "\n", sep="")
}

# Print all results
for (i in seq_along(results)) {
  print_results(results[[i]], names(results)[i])
}

# ======================
# Sibling Status Comparison - Effect Size Analysis
# (Same function definitions as above)

# Analyze four variables for sibling status comparison
results <- list(
  Stress = enhanced_t_test(Stress.Standard.Scores ~ Siblings, data1, TRUE),
  SelfEsteem = enhanced_t_test(AllSCLS ~ Siblings, data1, TRUE),
  SocialSupport = enhanced_t_test(Perceived.Social.Support ~ Siblings, data1, FALSE),
  WellBeing = enhanced_t_test(AllSWB ~ Siblings, data1, FALSE)
)

# Print all results (same print function)
for (i in seq_along(results)) {
  print_results(results[[i]], names(results)[i])
}
